# Supplementary material for: Storage Time and DNA Quality Determine BRCA1/2 Sequencing Success in Prostate Cancer: A Multicentre Analysis with Therapeutic Implications
Source: Cancers (Basel). 2025 May 20;17(10):1705. doi: 10.3390/cancers17101705 (PMC12110138; doi:10.3390/cancers17101705)
Supplement: Supplementary file 1 [file cancers-17-01705-s001.zip]

Archive with 1 entries (1 files):
- cancers-3604425-supplementary.pdf
